# Supplementary material for: Deprivation of dietary fiber enhances susceptibility of mice to cryptosporidiosis
Source: PLoS Negl Trop Dis. 2019 Sep 27;13(9):e0007411. doi: 10.1371/journal.pntd.0007411 (PMC6785118; doi:10.1371/journal.pntd.0007411)
Supplement: S1 Table — (XLSX) [file pntd.0007411.s003.xlsx]

## Sheet: Table S1
Diet composition					Prebiotic composition
No-cellulose diet (Teklad TD.00129)		Medium-Fiber Diet (Teklad TD.140005)			Ingredients	Amount in 500 ml
Formula	g/Kg	Formula	g/Kg		Gum Arabic (Acacia Gum)	0.010 g
Casein	200	Casein	200		FiberAid (Larch Gum)	0.700 g
L-Cystine	3	L-Cystine	3		GOS (Galactooligosaccharide)	0.150 g
Corn Starch	447.486	Corn Starch	347.486		Cholecalciferol Vitamin D3	0.0008 g
Maltodextrin	132	Maltodextrin	132		L-Glutamine	3.75 ml
Sucrose	100	Sucrose	100
Soybean Oil	70	Pectin	25
Mineral Mix, AIN-93G-MX (94046)	35	Inulin	25
Vitamin Mix, AIN-93-VX (94047)	10	Soybean Oil	70
Choline Bitartrate	2.5	Cellulose	50
TBHQ, antioxidant	0.014	Mineral Mix, AIN-93G-MX (94046)	35
		Vitamin Mix, AIN-93-VX (94047)	10
		Choline Bitartrate	2.5
		TBHQ, antioxidant	0.014
