# Supplementary material for: Deprivation of dietary fiber enhances susceptibility of mice to cryptosporidiosis
Source: PLoS Negl Trop Dis. 2019 Sep 27;13(9):e0007411. doi: 10.1371/journal.pntd.0007411 (PMC6785118; doi:10.1371/journal.pntd.0007411)
Supplement: S2 Table — (XLSX) [file pntd.0007411.s004.xlsx]

## Sheet: LefSe results
Experiments 2 and 3; effect of diet on bacterial taxonomy
OTU	LogMaxMean	Class	LDA	pValue	Size	Taxonomy
Otu00001	5.08706	nfd	4.25857	0.0027319	1001	Bacteria(100);Bacteroidetes(100);Bacteroidia(100);Bacteroidales(100);Bacteroidaceae(100);Bacteroides(100);
Otu00004	4.74479	nfd	4.23522	4.08088e-07	472	Bacteria(100);Bacteroidetes(100);Bacteroidia(95);Bacteroidales(95);Porphyromonadaceae(74);Porphyromonadaceae_unclassified(74);
Otu00005	4.54203	nfd	3.78952	0.000662669	171	Bacteria(100);Bacteroidetes(100);Bacteroidia(85);Bacteroidales(85);Bacteroidales_unclassified(85);Bacteroidales_unclassified(85);
Otu00009	4.47551	nfd	4.09438	0.00196612	210	Bacteria(100);Firmicutes(100);Bacilli(100);Lactobacillales(100);Lactobacillaceae(100);Lactobacillus(100);
Otu00011	4.34688	nfd	3.84471	1.82026e-05	99	Bacteria(100);Bacteria_unclassified(91);Bacteria_unclassified(91);Bacteria_unclassified(91);Bacteria_unclassified(91);Bacteria_unclassified(91);
Otu00014	4.28801	nfd	3.79955	0.000330512	85	Bacteria(100);Bacteria_unclassified(92);Bacteria_unclassified(92);Bacteria_unclassified(92);Bacteria_unclassified(92);Bacteria_unclassified(92);
Otu00020	4.15043	nfd	3.69048	1.14431e-05	191	Bacteria(100);Bacteroidetes(100);Bacteroidia(100);Bacteroidales(100);Porphyromonadaceae(100);Parabacteroides(70);
Otu00026	4.1427	nfd	3.7354	0.000894965	86	Bacteria(100);Deferribacteres(100);Deferribacteres(100);Deferribacterales(100);Deferribacteraceae(100);Mucispirillum(100);
Otu00027	4.17157	nfd	3.84944	0.000192339	172	Bacteria(100);Firmicutes(78);Firmicutes_unclassified(68);Firmicutes_unclassified(68);Firmicutes_unclassified(68);Firmicutes_unclassified(68);
Otu00028	4.00967	nfd	3.44214	0.000325119	182	Bacteria(100);Bacteria_unclassified(52);Bacteria_unclassified(52);Bacteria_unclassified(52);Bacteria_unclassified(52);Bacteria_unclassified(52);
Otu00030	3.99392	nfd	3.56248	3.06796e-06	154	Bacteria(100);Bacteroidetes(100);Bacteroidia(100);Bacteroidales(100);Porphyromonadaceae(100);Parabacteroides(100);
Otu00033	3.96646	nfd	3.4913	2.09173e-08	173	Bacteria(100);Firmicutes(79);Firmicutes_unclassified(79);Firmicutes_unclassified(79);Firmicutes_unclassified(79);Firmicutes_unclassified(79);
Otu00034	4.07057	nfd	3.81008	0.000240201	394	Bacteria(100);Firmicutes(94);Clostridia(83);Clostridiales(79);Clostridiales_unclassified(79);Clostridiales_unclassified(79);
Otu00035	3.8773	nfd	3.24375	0.000423205	60	Bacteria(100);Bacteroidetes(100);Bacteroidia(64);Bacteroidales(64);Bacteroidales_unclassified(61);Bacteroidales_unclassified(61);
Otu00042	3.8482	nfd	3.4413	1.25962e-06	62	Bacteria(100);Firmicutes(97);Clostridia(86);Clostridiales(86);Lachnospiraceae(67);Lachnospiraceae_unclassified(67);
Otu00044	3.74552	nfd	3.18094	2.98578e-05	55	Bacteria(100);Bacteroidetes(100);Bacteroidia(100);Bacteroidales(100);Rikenellaceae(90);Alistipes(73);
Otu00046	3.88628	nfd	3.5912	5.24018e-06	44	Bacteria(100);Firmicutes(100);Clostridia(91);Clostridiales(91);Clostridiaceae1(78);Clostridiaceae1_unclassified(78);
Otu00047	3.75387	nfd	3.23134	0.000139299	105	Bacteria(100);Bacteria_unclassified(100);Bacteria_unclassified(100);Bacteria_unclassified(100);Bacteria_unclassified(100);Bacteria_unclassified(100);
Otu00050	3.70903	nfd	3.15276	0.000629651	72	Bacteria(100);Firmicutes(100);Clostridia(100);Clostridiales(100);Ruminococcaceae(100);Ruminococcaceae_unclassified(82);
Otu00051	3.81534	nfd	3.4623	0.00135682	71	Bacteria(100);Bacteroidetes(100);Bacteroidia(100);Bacteroidales(100);Bacteroidaceae(100);Bacteroides(100);
Otu00058	3.54264	nfd	2.89062	0.0012862	33	Bacteria(100);Bacteroidetes(61);Bacteroidetes_unclassified(61);Bacteroidetes_unclassified(61);Bacteroidetes_unclassified(61);Bacteroidetes_unclassified(61);
Otu00063	3.62708	nfd	3.27409	0.000533783	109	Bacteria(100);Firmicutes(100);Bacilli(100);Lactobacillales(100);Lactobacillaceae(100);Lactobacillus(100);
Otu00071	3.6104	nfd	3.26512	1.62955e-07	22	Bacteria(100);Firmicutes(100);Clostridia(100);Clostridiales(100);Ruminococcaceae(82);Ruminococcaceae_unclassified(82);
Otu00072	3.59394	nfd	3.30029	5.08937e-12	61	Bacteria(100);Firmicutes(97);Clostridia(74);Clostridiales(66);Clostridiales_unclassified(53);Clostridiales_unclassified(53);
Otu00073	3.45179	nfd	2.97617	0.00656473	69	Bacteria(100);Firmicutes(100);Clostridia(100);Clostridiales(100);Ruminococcaceae(87);Intestinimonas(77);
Otu00074	3.35321	nfd	2.6814	0.000682814	16	Bacteria(100);Bacteroidetes(100);Bacteroidetes_unclassified(94);Bacteroidetes_unclassified(94);Bacteroidetes_unclassified(94);Bacteroidetes_unclassified(94);
Otu00077	3.35153	nfd	2.79959	0.000821682	61	Bacteria(100);Bacteria_unclassified(56);Bacteria_unclassified(56);Bacteria_unclassified(56);Bacteria_unclassified(56);Bacteria_unclassified(56);
Otu00078	3.50995	nfd	3.21629	2.9553e-12	41	Bacteria(100);Firmicutes(100);Clostridia(100);Clostridiales(100);Ruminococcaceae(93);Ruminococcaceae_unclassified(54);
Otu00079	3.3867	nfd	2.96153	0.00375761	39	Bacteria(100);Bacteroidetes(100);Bacteroidia(100);Bacteroidales(100);Rikenellaceae(100);Alistipes(100);
Otu00082	3.3618	nfd	2.91262	0.00113932	25	Bacteria(100);Bacteroidetes(100);Bacteroidia(61);Bacteroidales(61);Bacteroidales_unclassified(61);Bacteroidales_unclassified(61);
Otu00087	3.2121	nfd	2.53798	0.0127466	25	Bacteria(100);Firmicutes(100);Clostridia(100);Clostridiales(100);Ruminococcaceae(100);Ruminococcaceae_unclassified(76);
Otu00091	3.29856	nfd	2.90355	0.0396646	48	Bacteria(100);Firmicutes(92);Clostridia(86);Clostridiales(73);Clostridiales_unclassified(73);Clostridiales_unclassified(73);
Otu00094	3.29952	nfd	2.91859	2.75077e-07	14	Bacteria(100);Bacteroidetes(100);Bacteroidetes_unclassified(86);Bacteroidetes_unclassified(86);Bacteroidetes_unclassified(86);Bacteroidetes_unclassified(86);
Otu00096	3.2159	nfd	2.71674	9.42818e-06	188	Bacteria(100);Bacteroidetes(100);Bacteroidia(90);Bacteroidales(90);Porphyromonadaceae(70);Porphyromonadaceae_unclassified(70);
Otu00097	3.23362	nfd	2.81257	3.33012e-05	33	Bacteria(100);Firmicutes(100);Clostridia(100);Clostridiales(100);Ruminococcaceae(76);Ruminococcaceae_unclassified(55);
Otu00098	3.0672	nfd	2.22953	0.0114484	141	Bacteria(100);Bacteroidetes(100);Bacteroidia(83);Bacteroidales(83);Bacteroidales_unclassified(83);Bacteroidales_unclassified(83);
Otu00099	3.12672	nfd	2.58755	0.00995449	28	Bacteria(100);Firmicutes(100);Clostridia(100);Clostridiales(100);Ruminococcaceae(100);Oscillibacter(100);
Otu00103	3.05599	nfd	2.48452	0.0422625	47	Bacteria(100);Firmicutes(98);Clostridia(96);Clostridiales(96);Clostridiales_unclassified(88);Clostridiales_unclassified(88);
Otu00104	3.13027	nfd	2.6753	0.000933962	8	Bacteria(100);Bacteria_unclassified(100);Bacteria_unclassified(100);Bacteria_unclassified(100);Bacteria_unclassified(100);Bacteria_unclassified(100);
Otu00106	3.07518	nfd	2.45637	0.00281136	172	Bacteria(100);Bacteroidetes(100);Bacteroidia(87);Bacteroidales(87);Porphyromonadaceae(67);Porphyromonadaceae_unclassified(67);
Otu00108	2.96174	nfd	2.20288	0.00703442	44	Bacteria(100);Firmicutes(91);Clostridia(91);Clostridiales(91);Ruminococcaceae(78);Ruminococcaceae_unclassified(78);
Otu00114	3.05165	nfd	2.4565	0.0135368	52	Bacteria(100);Firmicutes(99);Clostridia(95);Clostridiales(87);Clostridiales_unclassified(62);Clostridiales_unclassified(62);
Otu00118	3.10068	nfd	2.75368	0.000705362	105	Bacteria(100);Bacteria_unclassified(66);Bacteria_unclassified(66);Bacteria_unclassified(66);Bacteria_unclassified(66);Bacteria_unclassified(66);
Otu00119	3.02623	nfd	2.48339	0.000958291	63	Bacteria(100);Bacteroidetes(100);Bacteroidetes_unclassified(70);Bacteroidetes_unclassified(70);Bacteroidetes_unclassified(70);Bacteroidetes_unclassified(70);
Otu00122	2.98664	nfd	2.45146	6.86407e-05	60	Bacteria(100);Firmicutes(100);Clostridia(100);Clostridiales(100);Ruminococcaceae(97);Intestinimonas(75);
Otu00124	2.99449	nfd	2.50124	0.00178256	116	Bacteria(100);Bacteria_unclassified(78);Bacteria_unclassified(78);Bacteria_unclassified(78);Bacteria_unclassified(78);Bacteria_unclassified(78);
Otu00134	3.08481	nfd	2.77665	2.58745e-08	61	Bacteria(100);Firmicutes(100);Clostridia(100);Clostridiales(100);Ruminococcaceae(87);Ruminococcaceae_unclassified(55);
Otu00139	2.88048	nfd	2.22166	0.00196612	33	Bacteria(100);Firmicutes(100);Clostridia(100);Clostridiales(100);Lachnospiraceae(100);Lachnospiraceae_unclassified(94);
Otu00140	2.97158	nfd	2.51782	4.84295e-05	38	Bacteria(100);Firmicutes(100);Clostridia(100);Clostridiales(100);Ruminococcaceae(82);Intestinimonas(69);
Otu00146	3.07829	nfd	2.78596	1.54866e-08	21	Bacteria(100);Bacteria_unclassified(100);Bacteria_unclassified(100);Bacteria_unclassified(100);Bacteria_unclassified(100);Bacteria_unclassified(100);
Otu00153	2.95855	nfd	2.56703	0.0030769	31	Bacteria(100);Firmicutes(97);Clostridia(97);Clostridiales(97);Ruminococcaceae(88);Ruminococcaceae_unclassified(59);
Otu00171	2.82612	nfd	2.41887	2.01215e-05	41	Bacteria(100);Firmicutes(100);Clostridia(100);Clostridiales(100);Ruminococcaceae(61);Ruminococcaceae_unclassified(61);
Otu00172	2.87662	nfd	2.48675	0.00276021	16	Bacteria(100);Firmicutes(100);Clostridia(100);Clostridiales(100);Ruminococcaceae(100);Intestinimonas(100);
Otu00173	2.9183	nfd	2.63804	7.13501e-07	24	Bacteria(100);Firmicutes(100);Clostridia(96);Clostridiales(96);Ruminococcaceae(92);Ruminococcaceae_unclassified(92);
Otu00177	2.78472	nfd	2.31651	2.58557e-05	66	Bacteria(100);Bacteria_unclassified(75);Bacteria_unclassified(75);Bacteria_unclassified(75);Bacteria_unclassified(75);Bacteria_unclassified(75);
Otu00180	2.78622	nfd	2.29873	0.0028718	35	Bacteria(100);Firmicutes(100);Clostridia(100);Clostridiales(100);Lachnospiraceae(100);Lachnospiraceae_unclassified(100);
Otu00181	2.73222	nfd	2.19816	0.0284953	71	Bacteria(100);Bacteroidetes(100);Bacteroidia(71);Bacteroidales(71);Bacteroidales_unclassified(64);Bacteroidales_unclassified(64);
Otu00182	2.79126	nfd	2.36815	0.00824264	18	Bacteria(100);Bacteria_unclassified(89);Bacteria_unclassified(89);Bacteria_unclassified(89);Bacteria_unclassified(89);Bacteria_unclassified(89);
Otu00185	2.80562	nfd	2.45464	0.00786836	40	Bacteria(100);Firmicutes(100);Clostridia(100);Clostridiales(100);Ruminococcaceae(100);Ruminococcaceae_unclassified(100);
Otu00190	2.70736	nfd	2.20271	0.0322543	26	Bacteria(100);Firmicutes(100);Clostridia(100);Clostridiales(100);Ruminococcaceae(97);Intestinimonas(81);
Otu00192	2.73078	nfd	2.30396	0.00287708	19	Bacteria(100);Bacteroidetes(58);Bacteroidetes_unclassified(58);Bacteroidetes_unclassified(58);Bacteroidetes_unclassified(58);Bacteroidetes_unclassified(58);
Otu00193	2.81104	nfd	2.45012	1.0871e-05	49	Bacteria(100);Bacteroidetes(100);Bacteroidia(98);Bacteroidales(98);Porphyromonadaceae(84);Porphyromonadaceae_unclassified(84);
Otu00199	2.6318	nfd	2.0526	0.0210189	19	Bacteria(100);Bacteroidetes(95);Bacteroidia(58);Bacteroidales(58);Bacteroidales_unclassified(58);Bacteroidales_unclassified(58);
Otu00205	2.78582	nfd	2.47504	7.76084e-06	17	Bacteria(100);Firmicutes(100);Clostridia(100);Clostridiales(100);Clostridiales_unclassified(71);Clostridiales_unclassified(71);
Otu00215	2.80494	nfd	2.52822	1.17515e-06	27	Bacteria(100);Bacteria_unclassified(89);Bacteria_unclassified(89);Bacteria_unclassified(89);Bacteria_unclassified(89);Bacteria_unclassified(89);
Otu00216	2.79699	nfd	2.49435	1.52983e-08	12	Bacteria(100);Bacteria_unclassified(100);Bacteria_unclassified(100);Bacteria_unclassified(100);Bacteria_unclassified(100);Bacteria_unclassified(100);
Otu00221	2.72368	nfd	2.37438	2.5162e-05	29	Bacteria(100);Firmicutes(100);Clostridia(100);Clostridiales(100);Lachnospiraceae(100);ClostridiumXlVb(100);
Otu00224	2.75976	nfd	2.4632	8.64422e-10	25	Bacteria(100);Firmicutes(100);Clostridia(96);Clostridiales(96);Lachnospiraceae(88);ClostridiumXlVb(88);
Otu00226	2.6606	nfd	2.28433	0.00107931	19	Bacteria(100);Bacteria_unclassified(90);Bacteria_unclassified(90);Bacteria_unclassified(90);Bacteria_unclassified(90);Bacteria_unclassified(90);
Otu00227	2.67272	nfd	2.27035	0.000389484	18	Bacteria(100);Firmicutes(100);Clostridia(100);Clostridiales(100);Ruminococcaceae(67);Ruminococcaceae_unclassified(67);
Otu00235	2.68394	nfd	2.35026	2.57153e-05	11	Bacteria(100);Firmicutes(100);Clostridia(100);Clostridiales(100);Lachnospiraceae(91);Lachnospiraceae_unclassified(91);
Otu00248	2.57617	nfd	2.24468	0.0015848	11	Bacteria(100);Bacteroidetes(100);Bacteroidia(100);Bacteroidales(100);Porphyromonadaceae(100);Porphyromonadaceae_unclassified(100);
Otu00251	2.63425	nfd	2.34788	0.000326607	8	Bacteria(100);Firmicutes(100);Clostridia(100);Clostridiales(100);Lachnospiraceae(100);Lachnospiraceae_unclassified(100);
Otu00254	2.51326	nfd	2.09748	0.0435265	15	Bacteria(100);Firmicutes(100);Clostridia(100);Clostridiales(100);Ruminococcaceae(100);Ruminococcaceae_unclassified(100);
Otu00258	2.5938	nfd	2.31333	0.000259871	36	Bacteria(100);Bacteria_unclassified(78);Bacteria_unclassified(78);Bacteria_unclassified(78);Bacteria_unclassified(78);Bacteria_unclassified(78);
Otu00261	2.65718	nfd	2.44617	2.33229e-07	6	Bacteria(100);Firmicutes(84);Clostridia(84);Clostridiales(67);Clostridiales_unclassified(67);Clostridiales_unclassified(67);
Otu00262	2.49049	nfd	2.12474	0.00311382	31	Bacteria(100);Firmicutes(100);Clostridia(100);Clostridiales(97);Clostridiales_unclassified(97);Clostridiales_unclassified(97);
Otu00266	2.51699	nfd	2.18468	0.00557673	7	Bacteria(100);Firmicutes(100);Clostridia(100);Clostridiales(100);Ruminococcaceae(100);Intestinimonas(100);
Otu00268	2.62462	nfd	2.40022	4.57972e-07	30	Bacteria(100);Firmicutes(84);Clostridia(61);Clostridia_unclassified(61);Clostridia_unclassified(61);Clostridia_unclassified(61);
Otu00269	2.47867	nfd	2.18134	0.0113121	11	Bacteria(100);Bacteria_unclassified(82);Bacteria_unclassified(82);Bacteria_unclassified(82);Bacteria_unclassified(82);Bacteria_unclassified(82);
Otu00274	2.57799	nfd	2.33781	1.69102e-05	7	Bacteria(100);Firmicutes(100);Clostridia(100);Clostridiales(100);Lachnospiraceae(72);Lachnospiraceae_unclassified(72);
Otu00295	2.45171	nfd	2.20991	0.0130401	11	Bacteria(100);Firmicutes(100);Clostridia(100);Clostridiales(100);Lachnospiraceae(100);Lachnospiraceae_unclassified(100);
Otu00301	2.37796	nfd	2.06702	0.00627414	43	Bacteria(100);Bacteroidetes(100);Bacteroidia(100);Bacteroidales(100);Rikenellaceae(98);Alistipes(77);
Otu00321	2.40125	nfd	2.12401	0.00741627	18	Bacteria(100);Bacteria_unclassified(89);Bacteria_unclassified(89);Bacteria_unclassified(89);Bacteria_unclassified(89);Bacteria_unclassified(89);
Otu00334	2.42623	nfd	2.30549	1.49809e-06	11	Bacteria(100);Bacteria_unclassified(100);Bacteria_unclassified(100);Bacteria_unclassified(100);Bacteria_unclassified(100);Bacteria_unclassified(100);
Otu00343	2.39992	nfd	2.24263	0.000360031	38	Bacteria(100);Firmicutes(100);Clostridia(100);Clostridiales(98);Lachnospiraceae(95);Lachnospiraceae_unclassified(87);
Otu00344	2.36299	nfd	2.11549	0.00696529	40	Bacteria(100);Bacteria_unclassified(80);Bacteria_unclassified(80);Bacteria_unclassified(80);Bacteria_unclassified(80);Bacteria_unclassified(80);
Otu00360	2.34881	nfd	2.20322	0.000918208	10	Bacteria(100);Firmicutes(100);Clostridia(100);Clostridiales(100);Clostridiales_unclassified(61);Clostridiales_unclassified(61);
Otu00367	2.22592	nfd	2.00938	0.0412658	17	Bacteria(100);Bacteroidetes(65);Bacteroidetes_unclassified(53);Bacteroidetes_unclassified(53);Bacteroidetes_unclassified(53);Bacteroidetes_unclassified(53);
Otu00374	2.24792	nfd	2.06623	0.0420349	27	Bacteria(100);Bacteria_unclassified(78);Bacteria_unclassified(78);Bacteria_unclassified(78);Bacteria_unclassified(78);Bacteria_unclassified(78);
Otu00391	2.39525	nfd	2.28793	4.72303e-07	22	Bacteria(100);Firmicutes(91);Clostridia(78);Clostridiales(78);Clostridiales_unclassified(55);Clostridiales_unclassified(55);
Otu00416	2.29186	nfd	2.22511	0.000113257	7	Bacteria(100);Firmicutes(100);Clostridia(100);Clostridiales(100);Ruminococcaceae(86);Ruminococcaceae_unclassified(86);
Otu00458	2.19738	nfd	2.14654	0.000190964	10	Bacteria(100);Firmicutes(100);Clostridia(100);Clostridiales(100);Ruminococcaceae(100);Ruminococcaceae_unclassified(100);
Otu00540	2.1797	nfd	2.34187	9.63764e-08	11	Bacteria(100);Bacteria_unclassified(91);Bacteria_unclassified(91);Bacteria_unclassified(91);Bacteria_unclassified(91);Bacteria_unclassified(91);
Otu00006	4.459	mfd	3.77764	0.0002575	137	Bacteria(100);Bacteria_unclassified(95);Bacteria_unclassified(95);Bacteria_unclassified(95);Bacteria_unclassified(95);Bacteria_unclassified(95);
Otu00008	4.55166	mfd	4.16625	3.05538e-08	269	Bacteria(100);Bacteroidetes(100);Bacteroidia(100);Bacteroidales(100);Bacteroidaceae(98);Bacteroides(98);
Otu00013	4.4226	mfd	4.09686	2.33147e-15	134	Bacteria(100);Bacteroidetes(100);Bacteroidia(100);Bacteroidales(100);Bacteroidales_unclassified(53);Bacteroidales_unclassified(53);
Otu00016	4.23242	mfd	3.72176	7.77075e-06	118	Bacteria(100);Bacteroidetes(100);Bacteroidetes_unclassified(100);Bacteroidetes_unclassified(100);Bacteroidetes_unclassified(100);Bacteroidetes_unclassified(100);
Otu00017	4.28153	mfd	3.90673	4.80582e-12	128	Bacteria(100);Bacteroidetes(100);Bacteroidia(76);Bacteroidales(76);Bacteroidales_unclassified(76);Bacteroidales_unclassified(76);
Otu00018	4.17671	mfd	3.53808	0.00158443	103	Bacteria(100);Proteobacteria(100);Betaproteobacteria(100);Burkholderiales(100);Sutterellaceae(100);Parasutterella(100);
Otu00019	4.1257	mfd	3.38653	0.00842356	177	Bacteria(100);Bacteroidetes(100);Bacteroidia(99);Bacteroidales(99);Porphyromonadaceae(75);Porphyromonadaceae_unclassified(75);
Otu00021	4.06421	mfd	3.39717	0.0164822	148	Bacteria(100);Bacteroidetes(100);Bacteroidia(98);Bacteroidales(98);Rikenellaceae(63);Alistipes(61);
Otu00023	4.05382	mfd	3.34889	0.0189241	121	Bacteria(100);Bacteroidetes(100);Bacteroidia(81);Bacteroidales(81);Bacteroidales_unclassified(66);Bacteroidales_unclassified(66);
Otu00024	4.17409	mfd	3.84266	8.88645e-12	74	Bacteria(100);Bacteroidetes(92);Bacteroidetes_unclassified(84);Bacteroidetes_unclassified(84);Bacteroidetes_unclassified(84);Bacteroidetes_unclassified(84);
Otu00025	4.21459	mfd	3.92234	5.701e-13	120	Bacteria(100);Firmicutes(99);Clostridia(87);Clostridia_unclassified(87);Clostridia_unclassified(87);Clostridia_unclassified(87);
Otu00029	3.92076	mfd	3.19008	0.0259776	64	Bacteria(100);Bacteroidetes(100);Bacteroidia(94);Bacteroidales(94);Porphyromonadaceae(55);Porphyromonadaceae_unclassified(55);
Otu00031	4.01621	mfd	3.64913	0.000390688	193	Bacteria(100);Firmicutes(100);Clostridia(100);Clostridiales(100);Clostridiales_unclassified(96);Clostridiales_unclassified(96);
Otu00032	4.00589	mfd	3.59576	3.46168e-12	25	Bacteria(100);Bacteroidetes(100);Bacteroidia(96);Bacteroidales(96);Porphyromonadaceae(56);Porphyromonadaceae_unclassified(56);
Otu00037	3.93713	mfd	3.50051	0.000901866	241	Bacteria(100);Firmicutes(100);Clostridia(100);Clostridiales(100);Clostridiales_unclassified(96);Clostridiales_unclassified(96);
Otu00038	4.01905	mfd	3.73188	3.64538e-08	64	Bacteria(100);Bacteroidetes(100);Bacteroidetes_unclassified(97);Bacteroidetes_unclassified(97);Bacteroidetes_unclassified(97);Bacteroidetes_unclassified(97);
Otu00040	3.85335	mfd	3.34678	3.04387e-05	42	Bacteria(100);Bacteroidetes(100);Bacteroidia(79);Bacteroidales(79);Bacteroidales_unclassified(70);Bacteroidales_unclassified(70);
Otu00041	3.84269	mfd	3.37185	2.74786e-08	126	Bacteria(100);Bacteroidetes(97);Bacteroidetes_unclassified(93);Bacteroidetes_unclassified(93);Bacteroidetes_unclassified(93);Bacteroidetes_unclassified(93);
Otu00045	3.76864	mfd	3.31303	0.000231822	112	Bacteria(100);Bacteroidetes(100);Bacteroidia(92);Bacteroidales(92);Bacteroidales_unclassified(61);Bacteroidales_unclassified(61);
Otu00048	3.7879	mfd	3.4081	5.39745e-08	44	Bacteria(100);Bacteroidetes(98);Bacteroidetes_unclassified(94);Bacteroidetes_unclassified(94);Bacteroidetes_unclassified(94);Bacteroidetes_unclassified(94);
Otu00049	3.75064	mfd	3.34571	0.000100053	61	Bacteria(100);Bacteroidetes(100);Bacteroidia(100);Bacteroidales(100);Bacteroidales_unclassified(79);Bacteroidales_unclassified(79);
Otu00055	3.60808	mfd	3.08017	0.0425539	106	Bacteria(100);Firmicutes(100);Clostridia(100);Clostridiales(100);Lachnospiraceae(52);Lachnospiraceae_unclassified(52);
Otu00056	3.60823	mfd	3.05545	0.000810753	40	Bacteria(100);Firmicutes(100);Clostridia(100);Clostridiales(100);Ruminococcaceae(100);Ruminococcaceae_unclassified(83);
Otu00057	3.74495	mfd	3.51256	2.97676e-06	72	Bacteria(100);Bacteroidetes(100);Bacteroidetes_unclassified(99);Bacteroidetes_unclassified(99);Bacteroidetes_unclassified(99);Bacteroidetes_unclassified(99);
Otu00062	3.71163	mfd	3.4338	2.42547e-11	58	Bacteria(100);Firmicutes(100);Clostridia(100);Clostridiales(100);Lachnospiraceae(100);Lachnospiraceae_unclassified(100);
Otu00065	3.52035	mfd	2.87478	2.41597e-05	16	Bacteria(100);Firmicutes(57);Firmicutes_unclassified(57);Firmicutes_unclassified(57);Firmicutes_unclassified(57);Firmicutes_unclassified(57);
Otu00067	3.44658	mfd	2.64544	0.0355054	20	Bacteria(100);Firmicutes(95);Clostridia(95);Clostridiales(95);Clostridiales_unclassified(95);Clostridiales_unclassified(95);
Otu00068	3.6059	mfd	3.32599	3.48277e-13	34	Bacteria(100);Bacteroidetes(100);Bacteroidia(100);Bacteroidales(100);Porphyromonadaceae(74);Porphyromonadaceae_unclassified(74);
Otu00070	3.58424	mfd	3.30405	2.69878e-08	69	Bacteria(100);Bacteroidetes(100);Bacteroidetes_unclassified(99);Bacteroidetes_unclassified(99);Bacteroidetes_unclassified(99);Bacteroidetes_unclassified(99);
Otu00080	3.46889	mfd	3.14664	3.01395e-08	23	Bacteria(100);Firmicutes(100);Clostridia(100);Clostridiales(100);Lachnospiraceae(100);Lachnospiraceae_unclassified(61);
Otu00084	3.32941	mfd	2.91918	3.21723e-07	22	Bacteria(100);Bacteroidetes(100);Bacteroidia(87);Bacteroidales(87);Bacteroidales_unclassified(69);Bacteroidales_unclassified(69);
Otu00086	3.22251	mfd	2.61774	0.000101495	38	Bacteria(100);Bacteroidetes(93);Bacteroidetes_unclassified(82);Bacteroidetes_unclassified(82);Bacteroidetes_unclassified(82);Bacteroidetes_unclassified(82);
Otu00089	3.21	mfd	2.58415	0.000996288	22	Bacteria(100);Bacteroidetes(100);Bacteroidia(96);Bacteroidales(96);Bacteroidales_unclassified(64);Bacteroidales_unclassified(64);
Otu00092	3.27955	mfd	2.97008	0.00283592	40	Bacteria(100);Firmicutes(58);Clostridia(58);Clostridiales(58);Clostridiales_unclassified(58);Clostridiales_unclassified(58);
Otu00093	3.33691	mfd	2.90613	5.06784e-07	33	Bacteria(100);Firmicutes(76);Firmicutes_unclassified(76);Firmicutes_unclassified(76);Firmicutes_unclassified(76);Firmicutes_unclassified(76);
Otu00101	3.03987	mfd	2.3331	0.00951289	20	Bacteria(100);Bacteria_unclassified(100);Bacteria_unclassified(100);Bacteria_unclassified(100);Bacteria_unclassified(100);Bacteria_unclassified(100);
Otu00109	3.20124	mfd	2.87936	6.24399e-07	34	Bacteria(100);Firmicutes(100);Clostridia(100);Clostridiales(100);Lachnospiraceae(100);Lachnospiraceae_unclassified(100);
Otu00110	3.15651	mfd	2.89232	0.00200892	77	Bacteria(100);Firmicutes(93);Clostridia(85);Clostridiales(69);Clostridiales_unclassified(69);Clostridiales_unclassified(69);
Otu00113	3.17097	mfd	2.82712	5.31735e-10	25	Bacteria(100);Firmicutes(92);Clostridia(84);Clostridiales(68);Clostridiales_unclassified(56);Clostridiales_unclassified(56);
Otu00115	3.1689	mfd	2.90579	2.74705e-10	33	Bacteria(100);Firmicutes(100);Clostridia(100);Clostridiales(88);Clostridiales_unclassified(52);Clostridiales_unclassified(52);
Otu00117	3.13934	mfd	2.85084	6.68511e-07	22	Bacteria(100);Firmicutes(100);Clostridia(87);Clostridiales(87);Clostridiales_unclassified(82);Clostridiales_unclassified(82);
Otu00123	2.96044	mfd	2.40755	0.041413	11	Bacteria(100);Bacteria_unclassified(100);Bacteria_unclassified(100);Bacteria_unclassified(100);Bacteria_unclassified(100);Bacteria_unclassified(100);
Otu00127	3.01051	mfd	2.58637	0.000704256	11	Bacteria(100);Firmicutes(100);Erysipelotrichia(100);Erysipelotrichales(100);Erysipelotrichaceae(100);ClostridiumXVIII(100);
Otu00128	3.11552	mfd	2.81816	1.49184e-06	11	Bacteria(100);Firmicutes(64);Clostridia(55);Clostridia_unclassified(55);Clostridia_unclassified(55);Clostridia_unclassified(55);
Otu00132	2.92359	mfd	2.34699	0.0117778	37	Bacteria(100);Firmicutes(100);Clostridia(100);Clostridiales(100);Ruminococcaceae(90);Intestinimonas(68);
Otu00133	3.112	mfd	2.77012	1.49994e-06	5	Bacteria(100);Firmicutes(100);Clostridia(80);Clostridiales(80);Clostridiales_unclassified(80);Clostridiales_unclassified(80);
Otu00143	2.91861	mfd	2.44981	0.000273412	11	Bacteria(100);Bacteroidetes(100);Bacteroidia(91);Bacteroidales(91);Porphyromonadaceae(55);Porphyromonadaceae_unclassified(55);
Otu00145	3.00989	mfd	2.70779	1.61308e-10	73	Bacteria(100);Bacteroidetes(96);Bacteroidetes_unclassified(87);Bacteroidetes_unclassified(87);Bacteroidetes_unclassified(87);Bacteroidetes_unclassified(87);
Otu00147	3.01562	mfd	2.66367	4.1824e-08	22	Bacteria(100);Firmicutes(100);Clostridia(100);Clostridiales(100);Lachnospiraceae(100);Lachnospiraceae_unclassified(55);
Otu00149	2.89926	mfd	2.44147	0.00516374	12	Bacteria(100);Firmicutes(100);Clostridia(100);Clostridiales(100);Ruminococcaceae(75);Ruminococcaceae_unclassified(67);
Otu00151	2.88173	mfd	2.38555	1.27558e-05	80	Bacteria(100);Bacteroidetes(98);Bacteroidetes_unclassified(98);Bacteroidetes_unclassified(98);Bacteroidetes_unclassified(98);Bacteroidetes_unclassified(98);
Otu00161	2.95726	mfd	2.683	5.11976e-09	14	Bacteria(100);Bacteroidetes(100);Bacteroidia(58);Bacteroidales(58);Bacteroidales_unclassified(58);Bacteroidales_unclassified(58);
Otu00166	2.92934	mfd	2.65875	3.67503e-10	23	Bacteria(100);Firmicutes(100);Clostridia(100);Clostridiales(100);Lachnospiraceae(83);Lachnospiraceae_unclassified(83);
Otu00168	2.91413	mfd	2.6512	2.05043e-07	24	Bacteria(100);Firmicutes(100);Clostridia(100);Clostridiales(100);Lachnospiraceae(100);Lachnospiraceae_unclassified(100);
Otu00169	2.81531	mfd	2.38392	0.000136464	10	Bacteria(100);Bacteroidetes(100);Bacteroidia(80);Bacteroidales(80);Porphyromonadaceae(70);Porphyromonadaceae_unclassified(70);
Otu00176	2.76833	mfd	2.30556	0.0179512	32	Bacteria(100);Firmicutes(100);Clostridia(100);Clostridiales(100);Lachnospiraceae(100);Lachnospiraceae_unclassified(100);
Otu00194	2.67854	mfd	2.2044	0.0134157	11	Bacteria(100);Bacteroidetes(100);Bacteroidetes_unclassified(100);Bacteroidetes_unclassified(100);Bacteroidetes_unclassified(100);Bacteroidetes_unclassified(100);
Otu00195	2.85724	mfd	2.56176	1.46495e-11	62	Bacteria(100);Bacteroidetes(100);Bacteroidia(100);Bacteroidales(100);Prevotellaceae(52);Prevotellaceae_unclassified(52);
Otu00197	2.73061	mfd	2.33921	0.00161101	12	Bacteria(100);Firmicutes(100);Clostridia(100);Clostridiales(100);Clostridiales_unclassified(100);Clostridiales_unclassified(100);
Otu00200	2.85049	mfd	2.47819	3.78521e-07	9	Bacteria(100);Firmicutes(100);Clostridia(100);Clostridiales(100);Clostridiales_unclassified(56);Clostridiales_unclassified(56);
Otu00204	2.82291	mfd	2.55007	2.98077e-07	20	Bacteria(100);Bacteria_unclassified(100);Bacteria_unclassified(100);Bacteria_unclassified(100);Bacteria_unclassified(100);Bacteria_unclassified(100);
Otu00206	2.81228	mfd	2.60028	1.04326e-06	33	Bacteria(100);Firmicutes(100);Clostridia(100);Clostridiales(100);Lachnospiraceae(97);Lachnospiraceae_unclassified(97);
Otu00208	2.82645	mfd	2.48568	7.17445e-08	11	Bacteria(100);Firmicutes(100);Clostridia(100);Clostridiales(73);Clostridiales_unclassified(73);Clostridiales_unclassified(73);
Otu00210	2.80852	mfd	2.56638	7.60595e-10	17	Bacteria(100);Firmicutes(100);Clostridia(100);Clostridiales(100);Lachnospiraceae(89);Lachnospiraceae_unclassified(89);
Otu00219	2.79771	mfd	2.43622	3.78521e-07	5	Bacteria(100);Firmicutes(100);Clostridia(100);Clostridiales(100);Lachnospiraceae(61);Lachnospiraceae_unclassified(61);
Otu00223	2.72524	mfd	2.45603	1.10979e-08	74	Bacteria(100);Bacteroidetes(100);Bacteroidia(90);Bacteroidales(90);Bacteroidales_unclassified(90);Bacteroidales_unclassified(90);
Otu00230	2.70366	mfd	2.43018	2.69344e-05	65	Bacteria(100);Bacteroidetes(100);Bacteroidetes_unclassified(99);Bacteroidetes_unclassified(99);Bacteroidetes_unclassified(99);Bacteroidetes_unclassified(99);
Otu00231	2.71853	mfd	2.43669	6.13758e-07	27	Bacteria(100);Firmicutes(100);Clostridia(100);Clostridiales(100);Lachnospiraceae(97);Lachnospiraceae_unclassified(97);
Otu00241	2.58063	mfd	2.20443	0.000887349	7	Bacteria(100);Bacteroidetes(100);Bacteroidia(100);Bacteroidales(100);Bacteroidaceae(100);Bacteroides(100);
Otu00246	2.6099	mfd	2.2855	0.000353208	16	Bacteria(100);Firmicutes(100);Clostridia(100);Clostridiales(100);Lachnospiraceae(100);Lachnospiraceae_unclassified(100);
Otu00250	2.59695	mfd	2.32727	3.40506e-06	40	Bacteria(100);Bacteroidetes(100);Bacteroidetes_unclassified(58);Bacteroidetes_unclassified(58);Bacteroidetes_unclassified(58);Bacteroidetes_unclassified(58);
Otu00256	2.61078	mfd	2.34417	9.73684e-06	12	Bacteria(100);Firmicutes(100);Firmicutes_unclassified(75);Firmicutes_unclassified(75);Firmicutes_unclassified(75);Firmicutes_unclassified(75);
Otu00257	2.44877	mfd	2.05882	0.0154957	29	Bacteria(100);Bacteroidetes(100);Bacteroidetes_unclassified(63);Bacteroidetes_unclassified(63);Bacteroidetes_unclassified(63);Bacteroidetes_unclassified(63);
Otu00259	2.53821	mfd	2.23167	0.000263061	19	Bacteria(100);Firmicutes(100);Clostridia(100);Clostridiales(95);Ruminococcaceae(85);Oscillibacter(53);
Otu00260	2.53766	mfd	2.23738	0.00534151	28	Bacteria(100);Firmicutes(90);Clostridia(90);Clostridiales(90);Clostridiales_unclassified(54);Clostridiales_unclassified(54);
Otu00264	2.48445	mfd	2.13163	0.0131662	26	Bacteria(100);Firmicutes(100);Clostridia(100);Clostridiales(100);Ruminococcaceae(100);Ruminococcaceae_unclassified(100);
Otu00267	2.59004	mfd	2.35845	1.26179e-08	15	Bacteria(100);Firmicutes(100);Clostridia(100);Clostridiales(100);Lachnospiraceae(100);Lachnospiraceae_unclassified(100);
Otu00277	2.48143	mfd	2.21444	0.000646006	20	Bacteria(100);Firmicutes(100);Clostridia(100);Clostridiales(100);Lachnospiraceae(100);Lachnospiraceae_unclassified(65);
Otu00278	2.51105	mfd	2.24578	3.70856e-05	14	Bacteria(100);Firmicutes(100);Clostridia(100);Clostridiales(100);Lachnospiraceae(93);Lachnospiraceae_unclassified(93);
Otu00279	2.43294	mfd	2.10036	0.00738795	43	Bacteria(100);Bacteroidetes(98);Bacteroidia(68);Bacteroidales(68);Bacteroidales_unclassified(68);Bacteroidales_unclassified(68);
Otu00288	2.37442	mfd	2.02243	0.0355861	42	Bacteria(100);Bacteroidetes(98);Bacteroidia(89);Bacteroidales(89);Porphyromonadaceae(58);Porphyromonadaceae_unclassified(58);
Otu00294	2.4889	mfd	2.26551	1.29592e-06	43	Bacteria(100);Bacteroidetes(100);Bacteroidia(66);Bacteroidales(66);Bacteroidales_unclassified(66);Bacteroidales_unclassified(66);
Otu00302	2.53458	mfd	2.33177	1.74356e-07	15	Bacteria(100);Firmicutes(94);Clostridia(61);Clostridiales(61);Clostridiales_unclassified(61);Clostridiales_unclassified(61);
Otu00304	2.43126	mfd	2.16434	0.00349334	9	Bacteria(100);Firmicutes(100);Clostridia(100);Clostridiales(100);Lachnospiraceae(89);Lachnospiraceae_unclassified(89);
Otu00308	2.5157	mfd	2.23988	4.54332e-06	11	Bacteria(100);Bacteria_unclassified(55);Bacteria_unclassified(55);Bacteria_unclassified(55);Bacteria_unclassified(55);Bacteria_unclassified(55);
Otu00325	2.36464	mfd	2.06868	0.0063251	7	Bacteria(100);Firmicutes(100);Clostridia(100);Clostridiales(100);Lachnospiraceae(100);Lachnospiraceae_unclassified(100);
Otu00339	2.30107	mfd	2.16605	0.0428249	52	Bacteria(100);Bacteroidetes(91);Bacteroidetes_unclassified(91);Bacteroidetes_unclassified(91);Bacteroidetes_unclassified(91);Bacteroidetes_unclassified(91);
Otu00352	2.36498	mfd	2.23255	6.04304e-05	37	Bacteria(100);Bacteroidetes(95);Bacteroidetes_unclassified(79);Bacteroidetes_unclassified(79);Bacteroidetes_unclassified(79);Bacteroidetes_unclassified(79);
Otu00383	2.28079	mfd	2.14388	0.000381791	35	Bacteria(100);Bacteroidetes(92);Bacteroidetes_unclassified(89);Bacteroidetes_unclassified(89);Bacteroidetes_unclassified(89);Bacteroidetes_unclassified(89);
Otu00390	2.38447	mfd	2.27187	3.78521e-07	16	Bacteria(100);Bacteroidetes(100);Bacteroidia(100);Bacteroidales(100);Prevotellaceae(82);Prevotellaceae_unclassified(82);
Otu00459	2.18546	mfd	2.27733	0.000153371	4	Bacteria(100);Bacteroidetes(100);Bacteroidia(75);Bacteroidales(75);Bacteroidales_unclassified(75);Bacteroidales_unclassified(75);
