# Supplementary material for: Deprivation of dietary fiber enhances susceptibility of mice to cryptosporidiosis
Source: PLoS Negl Trop Dis. 2019 Sep 27;13(9):e0007411. doi: 10.1371/journal.pntd.0007411 (PMC6785118; doi:10.1371/journal.pntd.0007411)
Supplement: S3 Table — (XLSX) [file pntd.0007411.s005.xlsx]

## Sheet: phylum exps 2, 3
experiment	2	2	2	2	2	2	2	2	3	3	3	3	3	3	3	3	3	3	3	3
taxon	exp22_tyzzeri_020818_group1_mouse1_nfd_ATCACG	exp22_tyzzeri_020818_group1_mouse2_nfd_CGATGT	exp22_tyzzeri_020818_group1_mouse3_nfd_TTAGGC	exp22_tyzzeri_020818_group1_mouse4_nfd_TGACCA	exp22_tyzzeri_020818_group2_mouse1_mfd_ACAGTG	exp22_tyzzeri_020818_group2_mouse2_mfd_GCCAAT	exp22_tyzzeri_020818_group2_mouse3_mfd_CAGATC	exp22_tyzzeri_020818_group2_mouse4_mfd_ACTTGA	exp26_231118_group1_mouse1_tyzzeri_ATCACG	exp26_231118_group1_mouse2_tyzzeri_CGATGT	exp26_231118_group1_mouse3_tyzzeri_TTAGGC	exp26_231118_group2_mouse1_tyzzeri_TGACCA	exp26_231118_group2_mouse2_tyzzeri_ACAGTG	exp26_231118_group2_mouse3_tyzzeri_GCCAAT	exp26_231118_group3_mouse1_tyzzeri_CAGATC	exp26_231118_group3_mouse2_tyzzeri_ACTTGA	exp26_231118_group3_mouse3_tyzzeri_GATCAG	exp26_231118_group4_mouse1_tyzzeri_TAGCTT	exp26_231118_group4_mouse2_tyzzeri_GGCTAC	exp26_231118_group4_mouse3_tyzzeri_CTTGTA
Actinobacteria	0.001088	0.001098	0.00368	0.004188	0.001061	0.000865	0.000449	0.000639	0.001513	0.000231	0.00023	0	0	0.000228	0.000861	0.002403	0.001068	0.000857	0.000628	0.00022
Bacteria_unclassified	0.136641	0.165752	0.088764	0.110425	0.063866	0.108973	0.058797	0.050085	0.310717	0.183961	0.2188	0.062486	0.072234	0.159854	0.100753	0.101136	0.081838	0.089312	0.030975	0.103251
Bacteroidetes	0.547433	0.432053	0.591037	0.421424	0.713346	0.640216	0.813734	0.81607	0.36841	0.505662	0.521949	0.569972	0.560304	0.57182	0.64521	0.722586	0.629915	0.636111	0.87861	0.710237
Deferribacteres	0.00087	0.048518	0.000216	0.019837	0.000637	0.005189	0	0.000853	0.000648	0.001156	0.000919	0	0.000217	0.000685	0.000861	0.001529	0	0.007496	0.000209	0.001977
Firmicutes	0.255004	0.349286	0.276034	0.421203	0.205389	0.21773	0.120063	0.126172	0.250648	0.195285	0.160193	0.233022	0.24577	0.151861	0.160172	0.130625	0.17906	0.234097	0.083508	0.183436
Proteobacteria	0.038729	0.003074	0.01667	0.022041	0.010821	0.027027	0.006732	0.005754	0.005618	0.003235	0.005976	0.009547	0.021909	0.012788	0.009903	0.011796	0.03953	0.024845	0.003977	0.000439
Verrucomicrobia	0.020235	0.00022	0.023598	0.000661	0.00488	0	0.000224	0.000426	0.062446	0.110469	0.091933	0.124973	0.099566	0.102763	0.082024	0.029926	0.06859	0.007282	0.002093	0.00022
unknown_unclassified	0	0	0	0.00022	0	0	0	0	0	0	0	0	0	0	0.000215	0	0	0	0	0.00022

## Sheet: Firmicutes vs oocyst count
Tables S3		day 0 phylum relative abundance
experiment	sample ID	Actinobacteria	Bacteria_unclassified	Bacteroidetes	Deferribacteres	Firmicutes	Proteobacteria	Verrucomicrobia	ratio Bacteroidetes/Firmicutes	cumulative FCM
2	exp22_tyzzeri_020818_group1_mouse4_nfd_TGACCA	0.004188	0.110425	0.421424	0.019837	0.421203	0.022041	0.000661	1.00052	20690.8
2	exp22_tyzzeri_020818_group1_mouse2_nfd_CGATGT	0.001098	0.165752	0.432053	0.048518	0.349286	0.003074	0.00022	1.23696	14106.4
2	exp22_tyzzeri_020818_group1_mouse3_nfd_TTAGGC	0.00368	0.088764	0.591037	0.000216	0.276034	0.01667	0.023598	2.14117	25055.7
2	exp22_tyzzeri_020818_group1_mouse1_nfd_ATCACG	0.001088	0.136641	0.547433	0.00087	0.255004	0.038729	0.020235	2.14676	13199.4
2	exp22_tyzzeri_020818_group2_mouse2_mfd_GCCAAT	0.000865	0.108973	0.640216	0.005189	0.21773	0.027027	0	2.94041	6843.4
2	exp22_tyzzeri_020818_group2_mouse1_mfd_ACAGTG	0.001061	0.063866	0.713346	0.000637	0.205389	0.010821	0.00488	3.47315	11414.3
2	exp22_tyzzeri_020818_group2_mouse4_mfd_ACTTGA	0.000639	0.050085	0.81607	0.000853	0.126172	0.005754	0.000426	6.46792	11181.3
2	exp22_tyzzeri_020818_group2_mouse3_mfd_CAGATC	0.000449	0.058797	0.813734	0	0.120063	0.006732	0.000224	6.77756	8556.61
3	exp26_231118_group1_mouse1_tyzzeri_ATCACG	0.001513	0.310717	0.36841	0.000648	0.250648	0.005618	0.062446	1.46983	30635
3	exp26_231118_group2_mouse2_tyzzeri_ACAGTG	0	0.072234	0.560304	0.000217	0.24577	0.021909	0.099566	2.27979	10078
3	exp26_231118_group4_mouse1_tyzzeri_TAGCTT	0.000857	0.089312	0.636111	0.007496	0.234097	0.024845	0.007282	2.7173	15619
3	exp26_231118_group2_mouse1_tyzzeri_TGACCA	0	0.062486	0.569972	0	0.233022	0.009547	0.124973	2.446	15012
3	exp26_231118_group1_mouse2_tyzzeri_CGATGT	0.000231	0.183961	0.505662	0.001156	0.195285	0.003235	0.110469	2.58935	17752
3	exp26_231118_group4_mouse3_tyzzeri_CTTGTA	0.00022	0.103251	0.710237	0.001977	0.183436	0.000439	0.00022	3.87185	17309
3	exp26_231118_group3_mouse3_tyzzeri_GATCAG	0.001068	0.081838	0.629915	0	0.17906	0.03953	0.06859	3.5179	11844
3	exp26_231118_group1_mouse3_tyzzeri_TTAGGC	0.00023	0.2188	0.521949	0.000919	0.160193	0.005976	0.091933	3.25825	19950
3	exp26_231118_group3_mouse1_tyzzeri_CAGATC	0.000861	0.100753	0.64521	0.000861	0.160172	0.009903	0.082024	4.02823	16902
3	exp26_231118_group2_mouse3_tyzzeri_GCCAAT	0.000228	0.159854	0.57182	0.000685	0.151861	0.012788	0.102763	3.76542	38261
3	exp26_231118_group3_mouse2_tyzzeri_ACTTGA	0.002403	0.101136	0.722586	0.001529	0.130625	0.011796	0.029926	5.53176	10393
3	exp26_231118_group4_mouse2_tyzzeri_GGCTAC	0.000628	0.030975	0.87861	0.000209	0.083508	0.003977	0.002093	10.5213	8143
											Spearman correlation p=0.112
